# Supplementary material for: Deep Sequencing of Small RNAs in Tomato for Virus and Viroid Identification and Strain Differentiation
Source: PLoS One. 2012 May 18;7(5):e37127. doi: 10.1371/journal.pone.0037127 (PMC3356388; doi:10.1371/journal.pone.0037127)
Supplement: Table S6 — Alignments of de novo assembled contigs to the ToNSV genome. (XLSX) [file pone.0037127.s007.xlsx]

## Sheet: Sheet1
Table S6 Alignments of de novo assembled contigs to the ToNSV genome
assembled contig		ToNSV		contig		ToNSV		identity	%identity
ID	length	genome	length	start	end	start	end
Assemly of sRNAs with host sRNA subtraction
NODE_1_8417_158.354521	8432	ToNSV_genome	10057	1	8432	15	8448	8431/8434	99.9644
NODE_2_1143_148.998250	1146	ToNSV_genome	10057	1	1146	8436	9581	1146/1146	100
NODE_4_293_72.211604	307	ToNSV_genome	10057	1	307	9617	9923	307/307	100
NODE_32_65_24.415385	79	ToNSV_genome	10057	1	69	9989	10057	69/69	100
Assemly of sRNAs without host RNA subtraction
NODE_151_190_153.578947	204	ToNSV_genome	10057	1	201	1	201	201/201	100
NODE_637_117_109.923077	131	ToNSV_genome	10057	1	131	203	333	130/131	99.2366
NODE_197_263_119.707224	277	ToNSV_genome	10057	1	277	322	598	277/277	100
NODE_100_279_125.161290	293	ToNSV_genome	10057	1	293	585	877	293/293	100
NODE_25_229_469.174672	243	ToNSV_genome	10057	1	243	864	1106	243/243	100
NODE_26_749_299.005340	763	ToNSV_genome	10057	1	763	1093	1855	763/763	100
NODE_105_629_143.933227	643	ToNSV_genome	10057	1	643	1842	2484	643/643	100
NODE_131_490_150.557143	504	ToNSV_genome	10057	1	504	2471	2974	504/504	100
NODE_688_256_109.835938	270	ToNSV_genome	10057	1	270	2961	3230	270/270	100
NODE_102_156_120.262821	170	ToNSV_genome	10057	1	170	3217	3386	170/170	100
NODE_770_537_107.238361	551	ToNSV_genome	10057	1	551	3373	3923	551/551	100
NODE_88_823_146.413123	837	ToNSV_genome	10057	1	837	3910	4746	837/837	100
NODE_128_1178_128.955857	1192	ToNSV_genome	10057	1	1192	4733	5924	1192/1192	100
NODE_237_76_187.184211	90	ToNSV_genome	10057	1	90	5911	6000	90/90	100
NODE_368_113_88.858407	127	ToNSV_genome	10057	1	127	5987	6113	127/127	100
NODE_49_720_160.652778	734	ToNSV_genome	10057	1	734	6100	6833	734/734	100
NODE_377_393_115.346056	407	ToNSV_genome	10057	1	407	6820	7226	407/407	100
NODE_231_327_156.266055	341	ToNSV_genome	10057	1	341	7214	7554	341/341	100
NODE_130_150_304.313333	164	ToNSV_genome	10057	1	164	7541	7704	164/164	100
NODE_168_489_138.728016	503	ToNSV_genome	10057	1	503	7691	8193	503/503	100
NODE_166_406_111.056650	420	ToNSV_genome	10057	1	420	8180	8599	420/420	100
NODE_153_334_119.224551	348	ToNSV_genome	10057	1	348	8586	8933	348/348	100
NODE_47_681_185.371512	695	ToNSV_genome	10057	1	695	8920	9614	695/695	100
NODE_357_271_76.686347	285	ToNSV_genome	10057	4	283	9634	9913	280/280	100
NODE_1590_90_51.066667	104	ToNSV_genome	10057	1	49	9958	10006	49/49	100
NODE_3796_54_26.037037	68	ToNSV_genome	10057	1	60	9998	10057	60/60	100
